# Supplementary material for: Neonatal Feeding Practices and SARS-CoV-2 Transmission in Neonates with Perinatal SARS-CoV-2 Exposure: A Systematic Review and Meta-Analysis
Source: J Clin Med. 2025 Jan 6;14(1):280. doi: 10.3390/jcm14010280 (PMC11722486; doi:10.3390/jcm14010280)
Supplement: Supplementary file 1 [file jcm-14-00280-s001.zip]

Archive with 4 entries (3 files):
- jcm-3382734-supplementary/
- jcm-3382734-supplementary/PRISMA COVID_1_2.pdf
- jcm-3382734-supplementary/Supplement S1 material COVID BF_1_2.pdf
- jcm-3382734-supplementary/Supplementary  S2 Material  01-02-25KB.pdf
